# Supplementary material for: Social Network Analysis of the Schistosomiasis control program in two local government areas in Oyo state, Nigeria: Insights for NTD elimination plans
Source: PLoS Negl Trop Dis. 2023 Apr 7;17(4):e0011266. doi: 10.1371/journal.pntd.0011266 (PMC10115309; doi:10.1371/journal.pntd.0011266)
Supplement: S1 File — (XLSX) [file pntd.0011266.s001.xlsx]

## Sheet: Sheet1
Akinyele LGA
Node					Edges
					Contact					Linkage					Resources
ID	organizational level	stakeholder level			Source	target	type	weight		source	target	type	weight		source	target	type	weight
1	State	organizational			1	2	undirected	5		1	8	undirected	2		1	5	directed	1
2	State	organizational			1	3	undirected	3		1	2	undirected	4		1	7	directed	3
3	Gen. Hosp	healthcare			1	5	undirected	3		1	5	undirected	4		1	12	directed	4
4	Tert. Hosp.	healthcare			1	6	undirected	4		1	6	undirected	6		1	13	directed	3
5	LG	organizational			2	1	undirected	3		2	21	undirected	6		1	15	directed	5
6	LG	organizational			2	3	undirected	3		2	22	undirected	6		1	17	directed	5
7	PHC	healthcare			2	5	undirected	3		2	23	undirected	1		2	5	directed	1
8	State	healthcare			2	6	undirected	3		2	32	undirected	1		2	6	directed	5
9	LG	organizational			3	2	undirected	3		2	16	undirected	1		2	7	directed	4
10	Priv. Lab	healthcare			3	6	undirected	3		2	3	undirected	1		2	12	directed	4
11	University (academia)	policy/financing			3	29	undirected	3		2	5	undirected	6		2	13	directed	3
12	State	organizational			5	32	undirected	4		2	1	undirected	6		2	15	directed	7
13	FG	organizational			5	15	undirected	4		2	6	undirected	6		2	16	directed	2
14	Priv. Lab	healthcare			5	18	undirected	4		2	31	undirected	1		2	17	directed	4
15	PHC	healthcare			5	12	undirected	1		3	2	undirected	1		2	18	directed	5
16	PHC	healthcare			5	29	undirected	4		3	5	undirected	1		5	2	directed	1
17	PHC	healthcare			5	1	undirected	5		5	15	undirected	1		5	6	directed	4
18	PHC	healthcare			5	6	undirected	4		5	16	undirected	1		5	7	directed	4
19	Dev. Partner	policy/financing			5	2	undirected	5		5	18	undirected	6		5	15	directed	7
20	Dev. Partner	policy/financing			5	31	undirected	6		5	29	undirected	1		5	16	directed	5
21	Community	Community			6	22	undirected	3		5	12	undirected	1		5	17	directed	4
22	Community	Community			6	16	undirected	4		5	2	undirected	6		6	5	directed	1
23	Community	Community			6	2	undirected	5		5	1	undirected	6		6	12	directed	4
24	Community	Community			6	5	undirected	5		5	6	undirected	6		6	15	directed	5
25	Community	Community			6	1	undirected	4		5	23	undirected	6		6	16	directed	4
26	Community	Community			6	9	undirected	4		6	22	undirected	1		6	18	directed	3
27	Community	Community			6	31	undirected	1		6	32	undirected	1		9	6	directed	3
28	Community	Community			8	29	undirected	1		6	15	undirected	1		9	12	directed	3
29	State	organizational			8	1	undirected	3		6	2	undirected	6		9	13	directed	3
30	Engineering	others			8	2	undirected	2		6	5	undirected	6		9	18	directed	5
31	Education	others			8	11	undirected	2		6	1	undirected	6		12	5	directed	1
32	PHC	healthcare			8	5	undirected	2		6	9	undirected	6		15	5	directed	1
33	State	organizational			12	29	undirected	4		7	8	undirected	6		16	5	directed	1
					12	1	undirected	4		8	29	undirected	5		16	18	directed	2
					12	2	undirected	4		8	2	undirected	2		18	5	directed	1
					12	6	undirected	4		8	5	undirected	1		18	16	directed	4
					13	29	undirected	1		8	1	undirected	3		29	3	directed	2
					13	1	undirected	1		8	11	undirected	4		29	5	directed	1
					13	2	undirected	1		12	29	undirected	1		29	12	directed	3
					13	9	undirected	1		12	2	undirected	6		29	13	directed	3
					15	28	undirected	1		12	1	undirected	6		29	16	directed	5
					15	32	undirected	1		12	6	undirected	6		29	17	directed	5
					15	16	undirected	6		12	9	undirected	4		31	5	directed	3
					15	6	undirected	3		13	16	undirected	6
					15	1	undirected	1		13	2	undirected	4
					15	2	undirected	3		13	5	undirected	4
					15	5	undirected	1		13	1	undirected	3
					15	31	undirected	1		13	6	undirected	4
					16	21	undirected	1		15	28	undirected	6
					16	15	undirected	5		15	32	undirected	1
					16	18	undirected	5		15	16	undirected	6
					16	5	undirected	4		15	7	undirected	4
					16	6	undirected	4		15	2	undirected	1
					16	1	undirected	3		15	5	undirected	1
					17	18	undirected	5		15	1	undirected	6
					17	5	undirected	5		15	6	undirected	6
					17	1	undirected	4		15	31	undirected	6
					18	5	undirected	5		15	11	undirected	6
										16	21	undirected	1
										16	32	undirected	1
										16	15	undirected	4
										16	7	undirected	4
										16	18	undirected	4
										16	2	undirected	4
										16	5	undirected	6
										16	1	undirected	6
										16	6	undirected	6
										17	18	undirected	6
										17	2	undirected	1
										17	5	undirected	6
										17	1	undirected	1
										18	5	undirected	6

## Sheet: Sheet2
Ibadan North LGA dataset
Node					Edges
					contact					Linkage					Resources
ID	organizational level	stakeholder level			Source	target	type	weight		source	target	type	weight		source	target	type	weight
1	State	organizational			1	3	undirected	3		1	20	undirected	1		1	5	directed	2
2	State	organizational			1	2	undirected	5		1	11	undirected	2		1	14	directed	4
3	Gen. Hosp	healthcare			1	31	undirected	3		1	2	undirected	4		1	16	directed	3
4	PHC	healthcare			1	5	undirected	4		1	5	undirected	4		1	17	directed	3
5	LG	organizational			2	5	undirected	3		1	31	undirected	6		2	5	directed	3
6	PHC	healthcare			2	31	undirected	3		2	20	undirected	6		2	7	directed	3
7	LG	organizational			2	3	undirected	3		2	21	undirected	6		2	14	directed	4
8	Priv. Hosp.	healthcare			2	1	undirected	3		2	22	undirected	1		2	16	directed	3
9	Tert. Hosp.	healthcare			3	28	undirected	3		2	16	undirected	1		2	17	directed	3
10	PHC	healthcare			3	2	undirected	3		2	33	undirected	1		5	2	directed	1
11	State	organizational			3	31	undirected	3		2	11	undirected	1		5	7	directed	3
12	Priv. Lab	healthcare			5	1	undirected	3		2	5	undirected	6		5	10	directed	4
13	University (academia)	policy/financing			5	31	undirected	3		2	1	undirected	6		5	14	directed	4
14	State	organizational			6	7	undirected	3		2	31	undirected	6		5	16	directed	3
15	PHC	healthcare			7	21	undirected	1		2	30	undirected	1		7	6	directed	1
16	PHC	healthcare			7	22	undirected	1		3	2	undirected	1		7	14	directed	3
17	FG	organizational			7	16	undirected	4		3	5	undirected	1		7	16	directed	2
18	Dev. partner	policy/financing			7	27	undirected	1		5	10	undirected	1		7	17	directed	3
19	Dev. partner	policy/financing			7	4	undirected	4		5	2	undirected	6		16	7	directed	4
20	Community	Community			7	6	undirected	4		5	1	undirected	4		28	3	directed	2
21	Community	Community			7	32	undirected	4		6	16	undirected	1		28	14	directed	3
22	Community	Community			7	2	undirected	3		6	31	undirected	6		28	17	directed	3
23	Community	Community			7	5	undirected	4		6	7	undirected	6		31	5	directed	2
24	Community	Community			7	1	undirected	3		7	16	undirected	6		31	6	directed	2
25	Community	Community			10	5	undirected	3		7	6	undirected	6
26	Community	Community			11	1	undirected	3		7	32	undirected	4
27	Community	Community			11	2	undirected	2		7	2	undirected	6
28	State	organizational			11	5	undirected	2		7	5	undirected	6
29	Engineering	others			11	13	undirected	1		7	1	undirected	1
30	Education	others			11	28	undirected	2		7	31	undirected	6
31	LG	organizational			14	28	undirected	4		10	5	undirected	1
32	PHC	healthcare			14	1	undirected	4		11	28	undirected	5
33	PHC	healthcare			14	2	undirected	4		11	2	undirected	2
34	State	organizational			14	31	undirected	4		11	5	undirected	1
					16	13	undirected	3		11	1	undirected	3
					16	5	undirected	3		11	13	undirected	4
					16	7	undirected	3		14	28	undirected	1
					17	14	undirected	1		14	2	undirected	6
					17	1	undirected	1		14	1	undirected	6
					17	2	undirected	1		14	31	undirected	6
					17	30	undirected	1		14	7	undirected	4
										16	33	undirected	6
										16	2	undirected	4
										16	5	undirected	4
										16	1	undirected	3
										16	31	undirected	4
										17	28	undirected	4
										17	2	undirected	4
										17	5	undirected	3
										17	1	undirected	1
